# Supplementary material for: A consensus-based decision model for assessing the health systems
Source: PLoS One. 2020 Aug 18;15(8):e0237892. doi: 10.1371/journal.pone.0237892 (PMC7437456; doi:10.1371/journal.pone.0237892)
Supplement: S1 Data — (XLSX) [file pone.0237892.s001.xlsx]

## Sheet: Sheet1
Health systems	Effectiveness	Accessibility	Safety	Patient-centeredness
HS1	0.0484	0.133	0.0392	0.1147	0.146568	0.268315	0.126972	0.248375		0.00707501	0.0614819	0.0100958	0.0153707	0.0940233	4
HS2	0.0645	0.0704	0.0576	0.1377	0.1768	0.186811	0.164404	0.273015		0.00942848	0.0325438	0.0148346	0.0184528	0.0752597	7
HS3	0.086	0.0282	0.1152	0.0841	0.210993	0.10063	0.248957	0.20821		0.0125713	0.013036	0.0296692	0.01127	0.0665465	10
HS4	0.1721	0.025	0.0392	0.0574	0.302841	0.092222	0.126972	0.164033		0.0251572	0.0115567	0.0100958	0.00769203	0.0545018	12
HS5	0.1033	0.0313	0.1152	0.0421	0.234503	0.108427	0.248957	0.13336		0.0151002	0.014469	0.0296692	0.00564171	0.0648801	11
HS6	0.062	0.0939	0.0576	0.0516	0.172398	0.222123	0.164404	0.152954		0.00906303	0.0434071	0.0148346	0.00691479	0.0742195	8			0.40958	0.65873	0.529117	0.367517
HS7	0.0553	0.1408	0.0461	0.0535	0.160093	0.276026	0.141847	0.156652		0.00808364	0.0650876	0.0118728	0.0071694	0.0922134	5			0.208444	0.335241	0.269278	0.187037
HS8	0.086	0.0156	0.1843	0.0956	0.210993	0.0649036	0.311686	0.224429		0.0125713	0.00721141	0.0474655	0.0128111	0.0800594	6
HS9	0.086	0.0391	0.0922	0.0956	0.210993	0.126748	0.219786	0.224429		0.0125713	0.0180747	0.0237456	0.0128111	0.0672028	9
HS10	0.0553	0.1565	0.0461	0.0956	0.160093	0.29026	0.141847	0.224429		0.00808364	0.0723452	0.0118728	0.0128111	0.105113	3
HS11	0.0704	0.1565	0.0922	0.0574	0.186811	0.29026	0.219786	0.164033		0.0102909	0.0723452	0.0237456	0.00769203	0.114074	1
HS12	0.1106	0.1095	0.1152	0.1147	0.243523	0.242195	0.248957	0.248375		0.0161673	0.0506185	0.0296692	0.0153707	0.111826	2
					0.0274852	0.0869186	0.0484251	0.0251969	0.188026
					0.146178	0.46227	0.257545	0.134007
Health systems	Effectiveness	Accessibility	Safety	Patient-centeredness
HS1	0.0484	0.133	0.0392	0.1147		0.0100887	0.0445871	0.0105557	0.0214531	0.0866846	5					0.40958	0.208444
HS2	0.0645	0.0704	0.0576	0.1377		0.0134446	0.023601	0.0155104	0.025755	0.078311	7					0.65873	0.335241
HS3	0.086	0.0282	0.1152	0.0841		0.0179262	0.0094538	0.0310209	0.0157298	0.0741306	8					0.529117	0.269278
HS4	0.1721	0.025	0.0392	0.0574		0.0358732	0.00838103	0.0105557	0.0107359	0.0655458	12					0.367517	0.187037
HS5	0.1033	0.0313	0.1152	0.0421		0.0215322	0.010493	0.0310209	0.00787425	0.0709204	10
HS6	0.062	0.0939	0.0576	0.0516		0.0129235	0.0314791	0.0155104	0.0096511	0.0695642	11
HS7	0.0553	0.1408	0.0461	0.0535		0.0115269	0.0472019	0.0124137	0.0100065	0.0811491	6
HS8	0.086	0.0156	0.1843	0.0956		0.0179262	0.00522976	0.049628	0.0178807	0.0906646	4
HS9	0.086	0.0391	0.0922	0.0956		0.0179262	0.0131079	0.0248275	0.0178807	0.0737423	9
HS10	0.0553	0.1565	0.0461	0.0956		0.0115269	0.0524652	0.0124137	0.0178807	0.0942866	3
HS11	0.0704	0.1565	0.0922	0.0574		0.0146744	0.0524652	0.0248275	0.0107359	0.102703	2
HS12	0.1106	0.1095	0.1152	0.1147		0.0230539	0.0367089	0.0310209	0.0214531	0.112237	1
	0.083325	0.0833167	0.0833417	0.0833333
	0.0341283	0.0548832	0.0440975	0.0306264
	0.40958	0.65873	0.529117	0.367517	1.96495
	0.208444	0.335241	0.269278	0.187037
Health systems	Effectiveness	Accessibility	Safety	Patient-centeredness
HS1	0.0484	0.133	0.0392	0.1147		0.0153017	0.00055225	0.021054	0.000529		0	0.0137828	0	0.00527076		0.0135747	0.0287808	0.0106233	0.0266254	0.0796042	8
HS2	0.0645	0.0704	0.0576	0.1377		0.0115778	0.00741321	0.0160529	0		0.00025921	0.00300304	0.00033856	0.00913936		0.0180903	0.0152344	0.0156098	0.0319644	0.0808988	6
HS3	0.086	0.0282	0.1152	0.0841		0.00741321	0.0164609	0.00477481	0.00287296		0.00141376	0.00015876	0.005776	0.001764		0.0241204	0.0061024	0.0312195	0.0195222	0.0809645	5
HS4	0.1721	0.025	0.0392	0.0574		0	0.0172923	0.021054	0.00644809		0.0153017	8.836e-05	0	0.00023409		0.0482688	0.00540993	0.0106233	0.0133243	0.0776263	9
HS5	0.1033	0.0313	0.1152	0.0421		0.00473344	0.015675	0.00477481	0.00913936		0.00301401	0.00024649	0.005776	0		0.0289725	0.00677323	0.0312195	0.0097727	0.0767379	10
HS6	0.062	0.0939	0.0576	0.0516		0.012122	0.00391876	0.0160529	0.00741321		0.00018496	0.00613089	0.00033856	9.025e-05		0.0173891	0.0203197	0.0156098	0.0119779	0.0652965	12
HS7	0.0553	0.1408	0.0461	0.0535		0.0136422	0.00024649	0.0190992	0.00708964		4.761e-05	0.015675	4.761e-05	0.00012996		0.01551	0.0304687	0.0124932	0.012419	0.0708909	11
HS8	0.086	0.0156	0.1843	0.0956		0.00741321	0.0198528	0	0.00177241		0.00141376	0	0.021054	0.00286225		0.0241204	0.0033758	0.0499458	0.0221917	0.0996337	2
HS9	0.086	0.0391	0.0922	0.0956		0.00741321	0.0137828	0.00848241	0.00177241		0.00141376	0.00055225	0.002809	0.00286225		0.0241204	0.00846113	0.0249864	0.0221917	0.0797596	7
HS10	0.0553	0.1565	0.0461	0.0956		0.0136422	0	0.0190992	0.00177241		4.761e-05	0.0198528	4.761e-05	0.00286225		0.01551	0.0338662	0.0124932	0.0221917	0.084061	4
HS11	0.0704	0.1565	0.0922	0.0574		0.0103429	0	0.00848241	0.00644809		0.000484	0.0198528	0.002809	0.00023409		0.0197451	0.0338662	0.0249864	0.0133243	0.091922	3
HS12	0.1106	0.1095	0.1152	0.1147		0.00378225	0.002209	0.00477481	0.000529		0.00386884	0.00881721	0.005776	0.00527076		0.0310199	0.0236955	0.0312195	0.0266254	0.11256	1
	0.1721	0.1565	0.1843	0.1377	d+	0.327695	0.312095	0.37908	0.213978	d-	0.165678	0.296918	0.211595	0.175271
	0.0484	0.0156	0.0392	0.0421		0.493373	0.609013	0.590675	0.389249
						0.664193	0.51246	0.641774	0.54972	2.36815
						0.28047	0.216397	0.271003	0.232131
						0.664193	0.51246	0.641774	0.54972			0.664193	0.28047
						0.28047	0.216397	0.271003	0.232131			0.51246	0.216397
												0.641774	0.271003
												0.54972	0.232131
Health systems	cv	e	d	Our results								0.0940233	0.0866846	0.0796042	0.000402023	0.000652914	0.0010861		0.0263253	0.0308878	0.0289512	0.0861643	5
HS1	5	4	8	5	0	1	9					0.0752597	0.078311	0.0808988	0.00150654	0.00115096	0.00100245		0.0210717	0.0279041	0.029422	0.0783978	7
HS2	7	7	6	7	0	0	1					0.0665465	0.0741306	0.0809645	0.00225884	0.00145208	0.000998297		0.0186322	0.0264145	0.0294459	0.0744926	8
HS3	8	10	5	8	0	4	9					0.0545018	0.0655458	0.0776263	0.00354883	0.00218005	0.00122038		0.0152598	0.0233555	0.0282318	0.0668472	12
HS4	12	12	9	12	0	0	9					0.0648801	0.0709204	0.0767379	0.00242002	0.00170704	0.00128324		0.0181656	0.0252706	0.0279087	0.071345	10
HS5	10	11	10	10	0	1	0					0.0742195	0.0695642	0.0652965	0.00158836	0.00182095	0.00223387		0.0207805	0.0247874	0.0237476	0.0693155	11
HS6	11	8	12	11	0	9	1					0.0922134	0.0811491	0.0708909	0.000477876	0.000966444	0.00173634		0.0258186	0.0289154	0.0257822	0.0805162	6
HS7	6	5	11	6	0	1	25					0.0800594	0.0906646	0.0996337	0.00115698	0.000465356	0.000167098		0.0224156	0.032306	0.0362357	0.0909572	4
HS8	4	6	2	4	0	4	4					0.0672028	0.0737423	0.0797596	0.00219689	0.00148183	0.00107588		0.0188159	0.0262761	0.0290077	0.0740998	9
HS9	9	9	7	9	0	0	4					0.105113	0.0942866	0.084061	8.02999e-05	0.000322208	0.000812209		0.0294302	0.0335966	0.0305721	0.0935989	3
HS10	3	3	4	3	0	0	1					0.114074	0.102703	0.091922	0	9.08918e-05	0.000425942		0.0319392	0.0365956	0.033431	0.101966	2
HS11	2	1	3	2	0	1	1					0.111826	0.112237	0.11256	5.05422e-06	0	0		0.0313097	0.0399927	0.0409369	0.112239	1
HS12	1	2	1	1	0	1	0					0.114074	0.112237	0.11256	0.0156417	0.0122907	0.0120418
					1	0.923077	0.776224	0.899767							63.9316	81.3622	83.0439	228.338
															0.279987	0.356324	0.363689
Criteria	cv	e	d
Effectiveness	0.208444	0.146178	0.28047						0.146178	0.46227	0.257545	0.134007
Accessibility	0.335241	0.46227	0.216397						0.208444	0.335241	0.269278	0.187037
Safety	0.269278	0.257545	0.271003
Patient-centeredness	0.187037	0.134007	0.232131

## Sheet: Sheet2
Health systems	cv	e	d
HS1	0.367001	0.627326	0.079603
HS2	0.377293	0.574919	0.0809
HS3	0.329595	0.543497	0.080978
HS4	0.299225	0.529698	0.077613
HS5	0.292165	0.543495	0.07672
HS6	0.298581	0.586475	0.065291
HS7	0.311741	0.629737	0.070912
HS8	0.355493	0.550364	0.099665
HS9	0.338532	0.550041	0.079766
HS10	0.359051	0.651029	0.08406
HS11	0.336368	0.659999	0.091907
HS12	0.392585	0.632565	0.112585
